# Supplementary material for: Genome-wide identification and expression analyses of genes involved in raffinose accumulation in sesame
Source: Sci Rep. 2018 Mar 12;8:4331. doi: 10.1038/s41598-018-22585-2 (PMC5847563; doi:10.1038/s41598-018-22585-2)
Supplement: Supplementary file 2 — Supplementary Dataset 1 [file 41598_2018_22585_MOESM2_ESM.xlsx]

## Sheet: Table S1
Supplementary Table 1. List of primers used for quantitative real-time RT-PCR analysis.
Gene Name	Primers sequence
	sense primer (5’->3’)	anti-sense primer (5’->3’)
SiGolS1	CAACCTTGTTCTCGCAATGC	TCTCTGTCCATGTTCGCTTC
SiGolS2	AAACTCTCCAAATCACTCCTCC	GCCGGTATATCTCCCTAAAGAAC
SiGolS4	TTACGTCACATTCTTAGCCGG	TACGCACTCTTCACCTTTCTC
SiGolS6	CCAATCCCCGCAACCTATAAC	TGCTCTTTGTCGGTGTACTTC
SiGolS7	CTCTCCACTCTCAAAATCACCC	TTCCAGCTTCACGTTCTCAG
SiRS1	GATCGGACTAGTGAACATGCTC	TCACCCCAACTCTTACCAAAC
SiRS2	AGGTCTAAGTTCCGCTGTTG	ACTCTTCGTTCTTGCCGTC
SiRS3	GCCAATGAAACAAGCACCG	GACATCAAGAGGACTGACACG
SiRS4	TCTCAACGTCCCCTGAAATG	GATCTCAATCGGCCACCTATAC
SiRS5	CCATTTGGGCTCATTGACATG	AATGACTGCCACAACCTCC
SiRS6	CTCATAGGTCAAGGGAGGTTG	AATGGATGCGAAGGAGATGG
SiRS7	TTGGCGTATTCAAGTGTTA	CCTAGCTTCCCATTTTCC
SiRS8	GGAGCTGTCTACGTTAGTGATG	ACGAGCAGGATCAGAAAACAG
SiRS9	CATGGAGGTAAAGGGATGTGG	AATGTCACCAAGCCAGAGG
SiRS10	GCGGTCTTTTCCTTCAAATCAG	CAGTCCAATGGGTGCAAATTG
SiRS12	TCTTAAGGGCTAAATACGCTGG	GCACCTTGGCAGTTGAAAAC
SiRS14	GAAGGACTACACTCTCATC	CTCACTGAGGATGTCAATG
SiH3.3	GTTGGTCTCTTTGAGGAC	CAGCTGGATGTCTTTTGG

## Sheet: Table S2
Supplementary Table 2. GolS genes in representative plant species.
Species	Common Name	Name	Locus	Data source	Reference
Arabidopsis thaliana	Thale cress	AtGolS1	At2g47180	TAIR	(Nishizawa et al., 2008)
		AtGolS2	At1g56600
		AtGolS3	At1g09350
		AtGolS4	At1g60470
		AtGolS5	At5g23790
		AtGolS6	At4g26250
		AtGolS7	At1g60450
Solanum lycopersicum	Tomato	SlGolS1	Solyc01g100830	Phytozome	(Filiz et al., 2015)
		SlGolS2	Solyc02g084980
		SlGolS3	Solyc01g079170
		SlGolS4	Solyc02g062590
Populus trichocarpa	Western balsam poplar	PtrGolS1	Potri.013G005800	Phytozome	(Zhou et al., 2014)
		PtrGolS2	Potri.013G005900
		PtrGolS3	Potri.005G006800
		PtrGolS4	Potri.010G042000
		PtrGolS5	Potri.008G101000
		PtrGolS6	Potri.014G116800
		PtrGolS7	Potri.010G150400
		PtrGolS8	Potri.002G191600
		PtrGolS9	Potri.008G189400
Oryza sativa subsp. japonica	Rice	Oswsi76	LOC_Os07g48830	RGAP	(Saito and Yoshida, 2011)
		OsGolS1	LOC_Os03g20120
Zea mays	Maize	ZmGolS1	GRMZM2G165919	Phytozome	(Zhou et al., 2012)
		ZmGolS2	GRMZM2G361984
		ZmGolS3	GRMZM5G872256
Brachypodium distachyon	Purple false brome	BdGolS1	Bradi1g64120	Phytozome	(Filiz et al., 2015)
		BdGolS2	Bradi1g17200
Data source: TAIR, the Arabidopsis Information Resource, http://www.arabidopsis.org; Phytozome, http://www.phytozome.net; RGAP, Rice Genome Annotation Project, http://rice.plantbiology.msu.edu
Reference: 1. Filiz, E., Ozyigit, Ii, and Vatansever, R. (2015). Genome-wide identification of galactinol synthase (GolS) genes in Solanum lycopersicum and Brachypodium distachyon. Comput Biol Chem 58, 149-157. 10.1016/j.compbiolchem.2015.07.006 2. Nishizawa, A., Yabuta, Y., and Shigeoka, S. (2008). Galactinol and raffinose constitute a novel function to protect plants from oxidative damage. Plan…

## Sheet: Table S3
Supplementary Table 3. RS genes in representative plant species
Species	Common Name	Name	Locus	Data source	Reference
Arabidopsis thaliana	Thale cress	AtRS1	AT1G55740	TAIR	(Nishizawa et al., 2008)
		AtRS2	AT3G57520
		AtRS4	AT4G01970
		AtRS5	AT5G40390
		AtRS6	AT5G20250
Solanum lycopersicum	Tomato	SlRS1	Solyc01g079300	Phytozome
		SlRS2	Solyc02g086530
		SlRS3	Solyc03g058970
		SlRS4	Solyc03g112500
		SlRS5	Solyc07g007930
		SlRS6	Solyc07g065980
Populus trichocarpa	Western balsam poplar	PtrRS1	Potri.002G193700	Phytozome
		PtrRS2	Potri.004G207900
		PtrRS3	Potri.006G065700
		PtrRS4	Potri.006G052800
		PtrRS5	Potri.007G123400
		PtrRS6	Potri.011G166700
		PtrRS7	Potri.014G118400
		PtrRS8	Potri.015G081700
		PtrRS9	Potri.015G086400
		PtrRS10	Potri.016G054700
		PtrRS11	Potri.016G002300
		PtrRS12	Potri.017G036700
		PtrRS13	Potri.018G126400
Oryza sativa	Rice	OsRS1	LOC_Os01g07530	RGAP	(Saito and Yoshida, 2011)
		OsRS2	LOC_Os03g59430
		OsRS3	LOC_Os04g40520
		OsRS4	LOC_Os06g07600
		OsRS5	LOC_Os07g10840
		OsRS6	LOC_Os08g38710
Zea mays	Maize	ZmRS1	GRMZM2G037265	Phytozome	(Zhou et al., 2012)
		ZmRS7	GRMZM2G047292
		ZmRS2	GRMZM2G050177
		ZmRS3	GRMZM2G077181
		ZmRS9	GRMZM2G127147
		ZmRS8	GRMZM2G150906
		ZmRS5	GRMZM2G311756
		ZmRS10	GRMZM2G340656
Brachypodium distachyon	Purple false brome	BdRS1	Bradi1g44930	Phytozome
		BdRS2	Bradi1g48050
		BdRS3	Bradi1g54210
		BdRS4	Bradi2g04310
		BdRS5	Bradi3g39220
		BdRS6	Bradi5g13570
Data source: TAIR, the Arabidopsis Information Resource, http://www.arabidopsis.org; Phytozome, http://www.phytozome.net; RGAP, Rice Genome Annotation Project, http://rice.plantbiology.msu.edu
Reference: 1. Nishizawa, A., Yabuta, Y., and Shigeoka, S. (2008). Galactinol and raffinose constitute a novel function to protect plants from oxidative damage. Plant Physiol 147, 1251-1263. 10.1104/pp.108.122465 2. Saito, M., and Yoshida, M. (2011). Expression analysis of the gene family associated with raffinose accumulation in rice seedlings under cold stress. J Plant Physiol 168, 2268-2271. 10…
